# Supplementary material for: Exploring the Contribution of TLR7 to Sex-Based Disparities in Respiratory Syncytial Virus (RSV)-Induced Inflammation and Immunity
Source: Viruses. 2025 Mar 16;17(3):428. doi: 10.3390/v17030428 (PMC11946665; doi:10.3390/v17030428)
Supplement: Supplementary file 1 [file viruses-17-00428-s001.zip]

Archive with 1 entries (1 files):
- viruses-3516635-supplementary.pdf
